# Supplementary material for: Plasma membrane damage causes NLRP3 activation and pyroptosis during Mycobacterium tuberculosis infection
Source: Nat Commun. 2020 May 8;11:2270. doi: 10.1038/s41467-020-16143-6 (PMC7210277; doi:10.1038/s41467-020-16143-6)
Supplement: Supplementary file 30 — Source Data [file 41467_2020_16143_MOESM30_ESM.xlsx]

## Sheet: Fig 1a
	% ASC specks							Dunnett's multiple comparisons test
	Uninfected	No inh.	DMSO	Z-VAD	VX765	MCC950	KCl	No inh. vs. Uninfected	Mean Diff.	95.00% CI of diff.	Adjusted P Value
	5.14557	18.0033	19.964	19.4858	24.1501	4.01758	8.86364	No inh. vs. DMSO	16.95	11.28 to 22.62	<0.0001
	5.2476	22.3897	22.5108	25.6376	21.5424	6.97051	6.62879	No inh. vs. ZVAD	0.3812	-5.287 to 6.050	0.9997
	4.62462	25.4774	22.252	25.5488	26.8908	4.19537	7.94585	No inh. vs. YVAD	-1.601	-7.269 to 4.068	0.9077
								No inh. vs. VX765	-2.238	-7.906 to 3.431	0.7251
								No inh. vs. MCC950	16.9	11.23 to 22.56	<0.0001
								No inh. vs. KCl	14.14	8.475 to 19.81	<0.0001
	% Draq7+ cells							Dunnett's multiple comparisons test
	Uninfected	No inh.	DMSO	Z-VAD	VX765	MCC950	KCl	No inh. vs. Uninfected	Mean Diff.	95.00% CI of diff.	Adjusted P Value
	11.0359	39.9345	39.3885	30.3112	32.932	28.1858	32.5568	No inh. vs. DMSO	31.95	24.43 to 39.48	<0.0001
	11.6038	43.1602	43.6147	38.5906	35.3728	33.6461	36.1111	No inh. vs. ZVAD	0.9479	-6.575 to 8.471	0.9978
	12.4925	47.8996	45.1474	37.9878	39.7947	29.8059	34.9617	No inh. vs. YVAD	8.035	0.5122 to 15.56	0.0345
								No inh. vs. VX765	7.632	0.1089 to 15.15	0.0462
								No inh. vs. MCC950	13.12	5.596 to 20.64	0.0009
								No inh. vs. KCl	9.122	1.599 to 16.64	0.0156
	IL1B replicates - technical duplicates pooled from triplicate samples [ng/mL]							Dunnett's multiple comparisons test	Mean Diff.	95.00% CI of diff.	Adjusted P Value
	Uninfected	No inh.	DMSO	Z-VAD	VX765	MCC950	KCl	No inh. vs. Uninfected	1.698	1.333 to 2.063	<0.0001
	0.22963	1.94941	1.62468	0.184463	0.22664	0.761593	0.344656	No inh. vs. DMSO	0.237	-0.1277 to 0.6017	0.318
	0.22963	1.90425	1.75658	0.20437	0.26012	0.910007	0.417084	No inh. vs. ZVAD	1.733	1.368 to 2.097	<0.0001
								No inh. vs. YVAD	1.584	1.219 to 1.948	<0.0001
								No inh. vs. VX765	1.684	1.320 to 2.049	<0.0001
								No inh. vs. MCC950	1.092	0.7271 to 1.456	<0.0001
								No inh. vs. KCl	1.547	1.182 to 1.911	<0.0001

## Sheet: Fig 1b
	% Draq7+ cells					1-way ANOVA
	Uninf.	No inh.	MCC950	NLRP3KD		Dunnett's multiple comparisons test	Mean Diff.	95.00% CI of diff.	Adjusted P Value
	4.3459	35.6164	18.6341	12.9422		No inh. vs. Uninfected	28.29	22.49 to 34.09	<0.0001
	3.5435	34.2156	20.9669	13.2545		No inh. vs. MCC950	11.88	6.078 to 17.68	0.0009
	4.0316	26.962	21.5596	13.8239		No inh. vs. NLRP3KD	18.92	13.12 to 24.72	<0.0001
	% ASC specks					1-way ANOVA
	Uninf.	No inh.	MCC950	NLRP3KD		Dunnett's multiple comparisons test	Mean Diff.	95.00% CI of diff.	Adjusted P Value
	2.9851	24.4292	5.9701	5.4187		No inh. vs. Uninfected	18.27	14.04 to 22.49	<0.0001
	2.3074	21.1261	6.7176	3.8413		No inh. vs. MCC950	14.86	10.63 to 19.09	<0.0001
	2.9925	17.5253	5.8104	4.5938		No inh. vs. NLRP3KD	16.41	12.18 to 20.64	<0.0001

## Sheet: Fig 1c
Time [min]	WT
-10	1	1	1	1	1	1	1	1	1	1	1	1	1	1	1	1	1	1	1	1	1	1	1	1	1	1	1	1	1	1	1	1	1	1	1	1	1	1	1	1	1	1	1	1	1	1	1	1	1
-9	0.978	0.937	0.72	0.984	0.886	1.16	1.08	1.41	0.783	0.799	0.991	1.01	1.02	1.71	0.945	1.03	1.17	0.938	1.61	1.18	0.98	0.905	1.2	0.877	1.08	0.854	1	0.898	0.88	0.978	1.07	0.934	1.04	1	1.29	1.16	0.92	1.32	1.01	0.938	1.02	0.618	1.02	1.06	0.938	1.13	1.63	1.16	1.11
-8	0.921	0.912	1	0.947	1.03	1.05	0.846	1.29	1.1	0.925	1.04	1.1	0.957	1.33	1.07	1.03	1.17	0.723	1.36	1.13	0.95	0.845	1.14	0.644	0.85	1.04	1.06	1.12	0.842	0.989	1.2	0.764	0.94	0.872	1.04	1.22	0.933	1.2	1.01	0.803	1.05	0.57	1.09	0.969	0.827	0.853	1.51	1.23	1.02
-7	0.978	0.906	0.94	0.846	0.969	1.17	0.795	1.39	0.734	0.627	1.05	1.01	1.09	0.917	1.05	0.898	1	0.923	1.48	1.21	1.06	0.655	1.22	0.658	0.95	1.27	1.09	1.07	0.955	1.08	1.23	0.962	1.09	0.885	0.8	1.08	1.01	1.04	1.14	0.846	1.09	0.629	1.12	0.964	0.988	1.04	1.32	1.09	0.917
-6	0.987	0.95	0.92	0.654	1.07	1.22	0.846	1.08	0.983	0.753	1.1	0.875	1.01	1.25	1.16	0.966	1.02	0.738	1.32	1.06	1	0.738	1.11	0.809	1	0.959	1	0.959	1	1.04	1.1	0.849	1.06	1.13	1.15	1.11	0.933	1.12	1.37	0.908	1.08	0.546	1.02	0.958	1.16	0.941	1.3	1.11	0.954
-5	0.956	0.925	0.84	0.755	1.02	1.19	1.08	1.25	1.02	0.77	1.03	1.08	0.963	1.25	1.04	0.762	1.13	0.862	1.14	1.12	0.743	0.726	1.11	0.754	1.22	1.08	1.18	1.16	1	0.946	1.24	0.707	1.08	0.987	1.13	1.12	0.867	0.96	1.16	1.01	1.06	0.466	1.03	0.874	1.04	1.06	1.38	1.07	0.969
-4	0.947	0.875	1.22	0.819	0.938	1.18	0.846	1.19	0.95	0.816	1.04	1.19	0.809	1.71	0.945	1.07	1.12	0.915	1.5	1.23	0.852	0.583	1.25	0.877	0.8	0.959	0.898	1.28	1.02	1.08	1.17	0.764	1.2	1.04	0.977	1.14	0.751	0.92	1.33	0.908	0.919	0.474	0.936	0.969	1.1	0.902	0.984	0.899	0.938
-3	0.995	0.843	0.9	0.697	1.03	1.23	1.26	1.08	1.03	1.06	1.14	1.01	0.951	1.42	0.891	1.37	1.31	0.762	1.39	1.12	1.05	0.714	1.34	0.85	1.02	1.21	0.972	1.12	0.985	1.12	1.21	0.764	1.07	1.01	1.51	0.989	0.906	1.08	1.15	0.864	1.14	0.442	0.992	0.927	0.803	0.941	1.19	1.05	1.04
-2	0.894	0.968	1.12	0.83	0.876	1.18	0.846	1.14	1.15	1.08	1.05	1.26	0.938	1.37	0.872	1.17	1.16	0.769	1.32	1.24	1.1	0.845	1.06	0.877	1.02	0.833	1.16	1.24	1.06	1.1	1.28	0.887	1.14	0.987	1.02	1.06	1.05	0.8	1.21	0.846	1.18	0.498	1.06	0.995	0.938	1.09	1.33	1.08	1.1
-1	0.956	1.09	0.76	0.872	0.99	1.31	0.846	0.975	1.18	0.966	1.14	1.01	0.963	1.67	1.2	0.983	1.07	0.792	1.55	1.06	0.891	0.869	1.2	0.987	1.3	1.25	0.843	1.03	1.04	1.03	1.13	0.915	1.01	1.26	1.49	0.978	0.871	1.2	1.23	0.895	0.886	0.434	1.05	0.895	0.988	0.912	1.25	1.04	1.09
0	0.978	1.09	0.9	0.617	1.19	1.2	1	1.47	1.2	0.782	0.991	1.03	0.957	2.12	0.745	0.932	1.09	0.885	1.5	1.07	0.792	0.714	1.02	0.905	1.08	1	1.19	1.09	0.985	1.17	1.07	0.981	1.2	0.757	1.29	1	0.809	1.48	1.24	0.889	1.13	0.426	1.13	0.922	1.25	1.08	1.17	1.04	1.03
1	1	1.05	0.9	0.798	1.37	1.26	1.21	1.58	1	0.506	1.18	1.29	1.02	2.08	1.49	0.78	1.33	0.938	1.57	1.1	1.01	0.774	1.12	0.973	1.1	1	1.04	1.1	0.977	1.07	0.765	0.991	1.03	1.33	1.71	0.911	1.01	3.04	1.28	1.02	1.22	0.43	1.41	0.969	1.38	1.11	1.22	1.13	0.954
2	0.899	1.04	1.38	0.766	1.71	1.04	1.9	2.55	1.18	0.736	1.37	1.78	1.38	1.79	2.09	1.19	2.51	0.777	2.66	1.02	1.47	0.738	1.98	1.41	0.95	1.4	1.23	1.07	1.04	1.11	1.02	0.944	1.14	1.73	2.71	1.12	0.906	6.44	1.17	1.71	0.748	0.598	1.77	0.995	1.35	1.52	1.3	1.11	0.897
3	1.13	1.27	2.32	0.75	1.58	1.19	2.97	3.85	1.42	0.759	1.77	2.07	2.06	2.92	2.64	2.05	3.39	0.908	3.43	1.27	1.49	1.08	2.89	1.89	1.35	2.02	1.56	1.26	0.939	1.21	1.3	0.868	1.83	1.82	3.53	0.955	1.06	7.12	1.15	2.12	1.18	1.04	2.35	1.01	2.3	1.89	1.33	1.4	1.13
4	1.27	1.49	2.4	0.702	2.26	1.5	3.56	4.64	2.02	0.943	2.23	2.72	2.25	3.62	2.89	2.9	4.5	1.29	3.84	1.49	1.58	0.786	3.27	2.73	2.22	2.6	2.1	1.5	1.14	1.29	1.66	1.03	2.04	2.05	4.62	1.08	1.06	9.6	1.28	2.58	1.85	1.28	2.64	1.01	2.65	2.15	1.32	1.14	1.59
5	1.49	1.9	3.96	0.787	2.16	2.06	5.49	5.58	2.1	1.33	2.59	2.83	2.62	4.37	3.31	3.08	5.94	1.65	4.55	1.39	1.84	0.988	4.72	3.29	3.22	3.15	2.49	1.68	1.25	1.47	1.56	0.944	2.46	2.5	5.37	1.56	1.4	13	1.61	3.26	2.79	1.71	3.23	1.3	2.85	1.95	1.21	1.31	2.07
6	1.78	2.37	4.32	1.12	2.97	2.25	5.41	5.38	1.97	1.55	2.73	2.97	3.06	4.79	3.78	3.86	7.09	2.15	5.82	1.67	2.22	1.04	4.78	3.97	5.1	3.83	3.06	2.34	1.41	1.32	2.38	1.3	2.47	2.78	6.75	2.06	1.52	15.9	1.83	3.26	4.9	1.99	3.13	1.49	3.33	2.43	1.49	1.66	2.68
7	1.88	2.47	5.02	1.38	2.75	2.49	7.41	6.99	2.68	1.89	3.03	3.89	3.73	6.79	4.73	4.19	7.29	2.42	7.66	1.67	1.93	0.893	6.36	4.64	7.02	4.46	3.58	2.74	1.63	1.59	2.98	1.39	3.08	2.71	6.89	2.44	1.64	16.7	2.26	3.65	7.37	2.58	3.61	1.76	3.53	2.15	1.78	2.15	3.24
8	2.33	2.92	5.92	1.69	3.16	2.79	8.18	6.96	2.8	2.14	2.85	5.71	3.83	6.66	6.31	4.59	8.65	3.05	9.52	1.87	2.34	0.941	7.06	4.7	8.12	4.71	3.92	3.13	1.88	1.64	3.69	1.6	3.04	3.13	7.22	3.14	1.88	19.9	2.52	4.08	9.36	2.7	3.95	2.1	4.84	2.55	1.83	2.48	3.75
9	2.68	3.2	6.06	1.74	3.38	3.02	8.77	7.88	2.53	2.51	3.13	6.92	4.21	7.29	8.71	4.91	10.2	3.27	9.25	2.06	1.86	1.38	7.61	5.93	9.9	5.61	5.07	3.74	2.22	1.55	3.96	1.4	3.53	2.9	7.24	3.43	1.91	19.6	2.93	4.6	11.9	2.99	4.33	2.56	5.15	2.48	2.21	2.74	4.43
10	3.29	3.87	6.78	2.14	3.43	3.62	9.49	7.66	2.88	2.53	3.42	7.61	4.89	9.08	10.7	5.61	10.8	3.28	12.5	2.08	2.13	1.64	8.06	6.54	11.3	6.08	5.17	4.4	2.38	1.74	4.63	1.76	3.59	3.63	7.86	3.74	1.99	21.7	3.18	4.99	13.4	3.17	4.81	2.8	7.02	2.58	2.3	3.51	5.17
11	3.54	4.4	8	2.24	3.98	3.85	9.74	8.95	3.62	2.94	3.25	7.54	5.32	9.04	14	6.47	11.5	3.85	12.5	2.18	2.48	1.94	9	6.92	13.7	5.92	5.91	5.14	2.83	2	5.39	1.55	3.92	3.47	8.11	4.37	2.29	22.4	3.43	5.38	14.4	3.24	4.87	3.33	7.12	2.6	2.03	3.97	5.58
12	3.48	4.83	7.6	2.55	3.94	4.25	11.7	9.14	3.23	3.34	3.38	8.36	5.59	10.1	16	6.34	12.1	4.21	14.3	2.65	2.29	2.32	9.55	7.47	14.3	6.86	6.39	5.63	3.03	1.82	5.78	1.85	4.27	4.01	9.06	4.19	2.61	23	3.84	5.55	16.2	3.38	5.64	3.86	8.39	2.57	2.32	4.53	6.18
13	3.53	5.12	9.3	2.37	4.34	4.25	12.6	9.11	3.62	3.53	3.61	8.24	5.57	10	17.3	7.2	12.5	4.65	15.8	2.55	2.64	2.31	10.1	8.28	18.2	7.56	7.43	6.19	3.18	1.92	6.3	1.8	4.45	4.4	9	5.05	2.71	24.3	4.39	5.88	16.7	3.58	5.26	4.41	8.22	2.75	2.35	5.56	6.8
14	4.13	5.67	9.52	2.86	4.96	4.77	12.7	9.64	4.17	4.06	3.77	8.96	6.09	11.5	19.7	8.1	14.4	4.31	17.1	2.49	2.43	2.16	10.4	8.91	17.9	8.21	7.85	7	3.78	2.16	6.81	1.84	4.24	4.4	8.92	4.53	2.73	25.2	4.1	6.02	17.8	3.56	5.66	5.24	9.25	2.5	2.6	6.07	7.06
15	4.3	5.94	10.7	2.87	5.09	5.13	13.7	9.79	3.92	4.46	3.82	9.57	6.28	11.3	20.9	8.1	15.1	4.28	17.8	2.53	2.34	2.51	11.4	9.48	20.5	8.02	8.73	7.25	3.68	2.24	6.89	2.04	4.58	4.81	9.03	5.51	2.93	25.4	4.23	6.15	18.6	3.49	6.09	5.45	10.2	2.87	2.7	7.06	7.81
16	4.59	6.26	9.6	2.8	5.27	4.92	15.1	9.52	3.78	4.38	3.87	9.68	6.91	10.9	22.3	8.32	15.8	4.32	19.6	2.56	2.68	2.49	11.4	9.74	22.6	8.23	8.89	7.91	4.01	2.42	7.16	1.98	4.47	5.23	9.72	5.17	3.04	25.7	4.56	6.11	18.9	3.55	5.63	6.07	10.9	3.03	2.87	7.7	8.6
17	4.62	7.02	10.4	2.66	5.47	5.27	15.1	10.5	3.97	4.62	4.04	9.6	6.69	12.3	22.2	9.16	16.8	4.92	19.8	2.48	2.69	2.68	12.6	11.2	22.1	8.69	9.74	7.84	4.41	2.48	7.21	2.17	4.94	5.17	9.94	6.24	3.12	26.2	4.48	6.48	19.2	3.64	6.5	6.73	11.9	2.85	3.11	8.78	9.28
18	5.31	6.64	10.3	2.95	5.36	5.97	16	10.4	4.22	4.89	4.4	10	7.27	13.3	23.5	9.18	15.8	4.61	21.2	2.38	2.68	2.62	12.5	11.6	26.8	9.25	9.91	8.6	4.6	2.66	7.69	2.09	5.16	5.76	9.78	6.48	3.4	26.1	5.39	6.59	19.9	3.78	6.21	6.98	12.4	2.66	3.33	8.91	9.42
19	5.31	6.89	10.4	2.64	5.68	5.62	17.8	10.2	4.18	4.87	4.35	10.1	7.21	13.8	24.8	10.8	18.6	4.91	22.4	2.06	2.61	2.94	12.8	12	28.1	9.06	11.1	9.51	4.63	2.64	7.62	2	5.1	5.5	10.7	6.4	3.78	26.4	5.36	6.67	20.6	3.66	6.79	7.75	12.8	2.91	3.08	9.67	10
[truncated: 89 more columns]

## Sheet: Fig 1d
	% LDH release							RM-ANOVA
	Uninfected	DMSO	ZVAD	VX	MCC	KCl		Dunnett's multiple comparisons test	Mean Diff,	95,00% CI of diff,	Significant?	Summary	Adjusted P Value	B-?
Donor1 exp.1	12.6445	55.5928	52.1278	46.3059	40.5725	37.3371		DMSO vs. Uninfected	36.11	28,03 to 44,19	Yes	****	<0,0001	A	Uninfected
Donor2 exp.1	11.5725	58.6601	53.7678	47.2895	39.283	39.5617		DMSO vs. ZVAD	4.84	-3,239 to 12,92	No	ns	0.3748	C	ZVAD
Donor3 exp.2	4.346	31.456	25.0084	24.2182	21.0575	18.5104		DMSO vs. VX	9.542	1,463 to 17,62	Yes	*	0.0174	D	VX
Donor4 exp.2	7.23588	34.5442	29.9889	24.2715	16.4399	18.3788		DMSO vs. MCC	15.73	7,646 to 23,80	Yes	***	0.0002	E	MCC
								DMSO vs. KCl	16.62	8,537 to 24,70	Yes	****	<0,0001	F	KCl
								DMSO vs. GSK'872	11.78	3,703 to 19,86	Yes	**	0.0032	G	GSK'872
	% LDH release vs. DMSO per donor
	Uninfected	DMSO	ZVAD	VX	MCC	KCl
Donor1 exp.1	22.7448	100	93.7673	83.2949	72.9817	67.1619
Donor2 exp.1	19.728	100	91.6598	80.6161	66.9671	67.4422
Donor3 exp.2	13.8161	100	79.503	76.9909	66.9428	58.8455
Donor4 exp.2	20.9467	100	86.8132	70.2621	47.5909	53.2037
	IL-1β from monocytes after 24h of Mtb infection:
		4 donors			RM-ANOVA
	Condition	Mean [pg/ml]	S.D.		Dunnett's multiple comparisons test	Mean Diff.	95.00% CI of diff.	Adjusted P Value
	Uninfected	n.d.	n.d.		DMSO vs. Uninfected	36068	30230 to 41905	<0,0001
	DMSO	36067.6	6656		DMSO vs. ZVAD	31316	25478 to 37153	<0,0001
	ZVAD	4752	1619		DMSO vs. VX	33647	27809 to 39484	<0,0001
	VX765	2421	731.391		DMSO vs. MCC950	33206	27369 to 39043	<0,0001
	MCC950	2861.88	548.714		DMSO vs. KCl	32739	26902 to 38576	<0,0001
	KCl	3328.62	648.18

## Sheet: Fig 1e
	% LDH release from 24h infected cells							RM-ANOVA of 24h infection LDH results
	Uninfected	DMSO	VX	MCC	KCl	GSK'872		Dunnett's multiple comparisons test	Mean Diff,	95,00% CI of diff,	Significant?	Summary	Adjusted P Value	B-?
Donor 1 exp. 1	9.11142	50.3808	47.7856	44.9929	40.2821	44.7109		DMSO vs. Uninfected	42.62	36,33 to 48,91	Yes	****	<0,0001	A	Uninfected
Donor 2 exp. 1	9.99616	53.3641	48.2122	46.9435	42.4068	43.9831		DMSO vs. VX765	3.7	-2,594 to 9,993	No	ns	0.3328	C	VX765
Donor 3 exp. 1	4.35123	47.5696	44.218	38.9259	43.5711	33.4575		DMSO vs. MCC950	6.817	0,5239 to 13,11	Yes	*	0.0334	D	MCC950
								DMSO vs. KCl	8.351	2,058 to 14,65	Yes	*	0.0104	E	KCl
								DMSO vs. GSK'872	9.721	3,427 to 16,01	Yes	**	0.0038	F	GSK'872
	% LDH release vs. DMSO per donor (24h infection)
	Uninfected	DMSO	VX	MCC	KCl	GSK'872
Donor 1 exp. 1	18.0851	100	94.8488	89.3057	79.9552	88.7458
Donor 2 exp. 1	18.732	100	90.3458	87.9683	79.4669	82.4207
Donor 3 exp. 1	9.1471	100	92.9543	81.8294	91.5946	70.3338
	IL-1β from macrophages after 24h of Mtb infection:
		5 donors			RM-ANOVA of 24h infection ELISA results
	Condition	Mean [pg/ml]	S.D.		Dunnett's multiple comparisons test	Mean Diff.	95.00% CI of diff.	Adjusted P Value
	DMSO	1174.21	438.587		DMSO vs. VX765	946.1	549,7 to 1342	<0,0001
	VX765	228.11	78.6129		DMSO vs. MCC950	926.8	530,4 to 1323	<0,0001
	MCC950	247.408	81.9206		DMSO vs. KCl	1174	777,8 to 1571	<0,0001
	KCl	n.d.	n.d.

## Sheet: Fig 1f
Microscope:	Leica SP8
Objective:	HC PL APO 20x/0.75 IMM CS2
Resolution:	1024x1024
Pixel size:	515nm
Pinhole:	3AU
Frame rate:	1 frames/min
Live cells t=0:	2367
Cell death types:		Apoptosis	Pyroptosis	Nekrosis	Apoptosis uninfected	Pyroptosis uninfected	Necrosis uninfected		Percentage of cells dead
Time of cell deaths:		1	10	26	9	56	100		0.0422476
		48	14	40	14	121	104		0.0844951
		51	17	80	38	1286	107		0.126743
		51	19	81	40	1750	125		0.16899
		58	20	87	50		313		0.211238
		59	25	103	51		524		0.253485
		66	27	108	52		576		0.295733
		69	28	111	61		781		0.337981
		72	30	124	61		981		0.380228
		84	33	137	61		1915		0.422476
		94	37	155	71		2080		0.464723
		98	42	163	82				0.506971
		109	42	167	86				0.549218
		115	43	202	87				0.591466
		118	43	221	90				0.633714
		130	43	227	105				0.675961
		140	47	264	109				0.718209
		141	49	273	110				0.760456
		150	49	276	114				0.802704
		168	54	286	116				0.844951
		182	55	288	120				0.887199
		184	58	318	125				0.929447
		184	61	336	134				0.971694
		189	62	337	169				1.01394
		207	64	338	169				1.05619
		213	66	356	171				1.09844
		217	66	356	171				1.14068
		220	67	383	175				1.18293
		233	68	413	182				1.22518
		245	69	421	183				1.26743
		259	72	440	184				1.30967
		294	73	443	185				1.35192
		301	74	457	186				1.39417
		333	74	466	192				1.43642
		334	76	477	198				1.47866
		342	78	477	203				1.52091
		346	80	490	207				1.56316
		390	83	492	212				1.60541
		403	83	521	220				1.64766
		420	84	528	230				1.6899
		443	84	554	238				1.73215
		467	84	555	246				1.7744
		477	84	611	270				1.81665
		504	85	614	290				1.85889
		532	88	626	311				1.90114
		576	89	634	313				1.94339
		577	90	644	328				1.98564
		592	91	673	335				2.02788
		596	91	674	335				2.07013
		613	92	678	358				2.11238
		623	95	694	366				2.15463
		637	108	722	366				2.19687
		668	109	785	389				2.23912
		712	109	795	400				2.28137
		739	110	799	407				2.32362
		787	110	808	407				2.36586
		807	110	809	412				2.40811
		813	111	813	450				2.45036
		814	115	840	500				2.49261
		842	115	847	572				2.53485
		907	115	851	580				2.5771
		927	115	854	584				2.61935
		942	117	885	598				2.6616
		942	118	892	643				2.70384
		965	118	900	701				2.74609
		1060	125	908	738				2.78834
		1143	125	918	825				2.83059
		1156	126	923	888				2.87283
		1183	126	964	896				2.91508
		1221	127	975	896				2.95733
		1223	131	975	959				2.99958
		1269	135	1022	979				3.04183
		1283	137	1046	1004				3.08407
		1333	138	1068	1013				3.12632
		1356	139	1072	1117				3.16857
		1388	140	1073	1123				3.21082
		1458	141	1092	1138				3.25306
		1485	147	1114	1241				3.29531
		1528	147	1120	1256				3.33756
		1615	148	1152	1261				3.37981
		1631	149	1156	1276				3.42205
		1634	150	1170	1292				3.4643
		1635	152	1184	1329				3.50655
		1725	154	1196	1407				3.5488
		1745	155	1203	1437				3.59104
		1788	156	1203	1478				3.63329
		1846	156	1206	1541				3.67554
		1853	157	1210	1706				3.71779
		1872	158	1218	1819				3.76003
		1895	159	1224	1823				3.80228
		1934	164	1229	1824				3.84453
		1951	164	1235	1858				3.88678
		1956	165	1241	1865				3.92902
		1958	166	1245	1875				3.97127
		1962	168	1251	1886				4.01352
		1989	170	1252	1891				4.05577
		2013	173	1253	1907				4.09801
		2016	176	1255	1937				4.14026
		2023	176	1265	1988				4.18251
		2033	181	1271	2049				4.22476
		2047	183	1276	2356				4.267
		2061	183	1277	2375				4.30925
		2082	184	1281	2391				4.3515
		2090	184	1297	2397				4.39375
		2134	185	1312	2398				4.43599
		2135	187	1316					4.47824
		2165	188	1330					4.52049
		2243	189	1334					4.56274
		2250	191	1350					4.60499
		2264	191	1361					4.64723
		2272	194	1367					4.68948
		2333	195	1367					4.73173
		2608	195	1372					4.77398
		2616	196	1373					4.81622
			208	1380					4.85847
			209	1385					4.90072
			215	1387					4.94297
			217	1446					4.98521
			222	1447					5.02746
			224	1450					5.06971
			226	1451					5.11196
			233	1453					5.1542
			237	1462					5.19645
			238	1486					5.2387
			244	1487					5.28095
			244	1493					5.32319
			246	1499					5.36544
			247	1499					5.40769
			248	1501					5.44994
			249	1532					5.49218
			254	1537					5.53443
			255	1537					5.57668
			255	1542					5.61893
			255	1547					5.66117
			258	1550					5.70342
			258	1585					5.74567
			262	1601					5.78792
			265	1610					5.83016
			268	1618					5.87241
			269	1619					5.91466
			276	1625					5.95691
			277	1629					5.99916
			280	1630					6.0414
			281	1630					6.08365
			284	1643					6.1259
			284	1648					6.16815
			287	1659					6.21039
			290	1660					6.25264
			290	1663					6.29489
			291	1663					6.33714
			291	1664					6.37938
			292	1675					6.42163
			293	1681					6.46388
			296	1684					6.50613
			296	1688					6.54837
			297	1701					6.59062
			298	1714					6.63287
			302	1740					6.67512
			307	1740					6.71736
			309	1753					6.75961
			322	1764					6.80186
			323	1789					6.84411
			333	1813					6.88635
			337	1820					6.9286
			343	1822					6.97085
			354	1841					7.0131
			355	1844					7.05534
			358	1844					7.09759
			361	1846					7.13984
			363	1854					7.18209
			365	1862					7.22433
			366	1888					7.26658
			371	1894					7.30883
			372	1899					7.35108
			377	1918					7.39332
			386	1933					7.43557
			398	1973					7.47782
			400	1974					7.52007
			413	1987					7.56232
			417	1995					7.60456
			422	1996					7.64681
			429	2004					7.68906
			429	2021					7.73131
			444	2032					7.77355
			450	2033					7.8158
			456	2059					7.85805
			459	2091					7.9003
			462	2097					7.94254
			464	2102					7.98479
			470	2111					8.02704
			476	2112					8.06929
			487	2114					8.11153
			495	2131					8.15378
			504	2137					8.19603
			505	2140					8.23828
			508	2147					8.28052
			510	2148					8.32277
			517	2150					8.36502
			531	2173					8.40727
			550	2179					8.44951
			550	2199					8.49176
			557	2212					8.53401
			575	2224					8.57626
			576	2251					8.6185
			578	2261					8.66075
			586	2281					8.703
			595	2285					8.74525
			599	2285					8.78749
			600	2303					8.82974
			614	2333					8.87199
			615	2353					8.91424
			650	2362					8.95649
			662	2369					8.99873
			666	2384					9.04098
			672	2404					9.08323
			689	2423					9.12548
			703	2434					9.16772
			721	2495					9.20997
			723	2495					9.25222
			729	2499					9.29447
			731	2526					9.33671
			745	2559					9.37896
			767						9.42121
			768						9.46346
			769						9.5057
			770						9.54795
			797						9.5902
			804						9.63245
			830						9.67469
			831						9.71694
			833						9.75919
			864						9.80144
			869						9.84368
			871						9.88593
			892						9.92818
			893						9.97043
			914						10.0127
			914						10.0549
			918						10.0972
			920						10.1394
			924						10.1817
			931						10.2239
			958						10.2662
			960						10.3084
			961						10.3507
			1002						10.3929
			1008						10.4351
			1015						10.4774
			1020						10.5196
			1024						10.5619
			1024						10.6041
			1038						10.6464
			1059						10.6886
			1062						10.7309
			1071						10.7731
			1071						10.8154
			1090						10.8576
			1092						10.8999
			1093						10.9421
			1101						10.9844
			1102						11.0266
			1115						11.0689
			1137						11.1111
			1170						11.1534
			1182						11.1956
			1183						11.2379
			1200						11.2801
			1258						11.3223
			1260						11.3646
			1277						11.4068
			1280						11.4491
			1284						11.4913
			1286						11.5336
			1287						11.5758
			1288						11.6181
			1305						11.6603
			1314						11.7026
			1314						11.7448
			1318						11.7871
			1345						11.8293
			1360						11.8716
			1370						11.9138
			1383						11.9561
			1396						11.9983
			1397						12.0406
			1397						12.0828
			1401						12.1251
			1416						12.1673
			1416						12.2095
			1431						12.2518
			1436						12.294
			1446						12.3363
			1454						12.3785
			1464						12.4208
			1482						12.463
			1510						12.5053
			1512						12.5475
			1515						12.5898
			1519						12.632
			1540						12.6743
			1597						12.7165
			1611						12.7588
			1616						12.801
			1636						12.8433
			1637						12.8855
			1652						12.9278
			1661						12.97
			1664						13.0123
			1689						13.0545
			1711						13.0967
			1713						13.139
			1725						13.1812
			1759						13.2235
			1781						13.2657
			1792						13.308
			1795						13.3502
			1886						13.3925
			1931						13.4347
			1942						13.477
			1957						13.5192
			1963						13.5615
			1965						13.6037
			1995						13.646
			2018						13.6882
			2022						13.7305
			2031						13.7727
			2048						13.815
			2086						13.8572
			2097						13.8995
			2115						13.9417
			2117						13.9839
			2169						14.0262
			2216						14.0684
			2227						14.1107
			2314						14.1529
			2333						14.1952
			2366						14.2374
			2382						14.2797
			2382						14.3219
			2406						14.3642
			2475						14.4064
			2594						14.4487

## Sheet: Fig 1g
Mtb::BFP fluorescence [A.U.]
Surviving	Pyroptotic			Mann Whitney test
0.7	12.165			P value	0.0001
2.054	15.249			One- or two-tailed P value?	Two-tailed
20.837	22.626			Sum of ranks in column A,B	604 , 827
17.253	20.261			Mann-Whitney U	139
35.754	47.302
3.651	10.599			Difference between medians
9.256	37.564			Median of column A	6.600, n=30
5.891	4.643			Median of column B	20.26, n=23
3.142	31.673			Difference: Actual	13.66
2.408	20.641			Difference: Hodges-Lehmann	11.48
3.141	97.946
5.792	8.886
1.027	37.212
19.094	30.281
2.903	18.688
16.918	60.696
27.412	4.806
14.483	13.13
3.884	32.357
7.191	9.232
10.971	58.498
10.835	4.17
7.112	9.175
6.087
11.475
2.438
8.866
0.997
0.927
15.503

## Sheet: Fig 2f
Mtb::BFP signal [A.U.]
Before ASC-speck	After ASC-speck		Wilcoxon matched-pairs signed rank test
1.9267	1.2843		P value	0.0059
0.1515	0		Significantly different (P < 0.05)?	Yes
3.5287	2.8081		One- or two-tailed P value?	Two-tailed
1.3152	1.2655		Sum of positive, negative ranks	2.000 , -53.00
3.8871	2.5908		Sum of signed ranks (W)	-51
1.6811	1.7423		Number of pairs	10
3.5449	2.8911
2.2465	1.3397
2.1296	1.17
1.1687	0.7312

## Sheet: Fig 3a
	% Draq7+ cells				1-way ANOVA
	Uninfected	Mtb	MtbDRD1		Dunnett's multiple comparisons test	Mean Diff.	95.00% CI of diff.	Adjusted P Value
	14.1874	68.4578	32.7029		Mtb vs. Uninfected	44.71	30.33 to 59.09	0.0002
	13.5808	49.9639	22.9183		Mtb vs. MtbDRD1	30.9	16.52 to 45.28	0.0015
	12.7972	56.2679	26.3754
	Uninfected	Mtb	Mtb NoTween		Dunnett's multiple comparisons test	Mean Diff.	95.00% CI of diff.	Adjusted P Value
	12.068	37.0556	60.7122		Mtb vs. Uninfected	29.86	23.75 to 35.97	<0.0001
	9.74535	41.0669	58.5701		Mtb vs. Mtb NoTween	-19.82	-25.93 to -13.71	0.0002
	11.3494	44.629	62.9175
	% ASC specks
	Uninfected	Mtb	MtbDRD1		Dunnett's multiple comparisons test	Mean Diff.	95.00% CI of diff.	Adjusted P Value
	6.61726	38.5904	13.554		Mtb vs. Uninfected	29.82	23.25 to 36.39	<0.0001
	7.23009	31.8412	9.93125		Mtb vs. MtbDRD1	23.44	16.87 to 30.01	0.0001
	5.86748	38.7522	15.3722
	Uninfected	Mtb	Mtb NoTween		Dunnett's multiple comparisons test	Mean Diff.	95.00% CI of diff.	Adjusted P Value
	6.06061	18.2778	38.0415		Mtb vs. Uninfected	13.28	8.405 to 18.16	0.0004
	5.04407	17.6648	31.6288		Mtb vs. Mtb NoTween	-16.05	-20.92 to -11.17	0.0002
	5.64854	20.6534	35.0688

## Sheet: Fig 3b
	% Draq7+ cells							1-way ANOVA
	Uninfected	Mtb	MtbΔCpNT	Mtb+MCC	MtbΔCpNT+MCC			Tukey's multiple comparisons test	Mean Diff.	95.00% CI of diff.	Adjusted P Value
	14.1874	57.5	72.2944	40.7258	54.6753			Uninfected vs. Mtb	-46.87	-57.15 to -36.59	<0.0001
	13.5808	64.7059	68.8387	34.4391	50.6039			Mtb vs. MtbΔCpNT	-8.243	-18.52 to 2.039	0.1793
	12.7972	58.965	64.7665	44.964	47.067			Mtb+MCC vs. MtbΔCpNT+MCC	-10.74	-21.02 to -0.4576	0.0368
	% ASC specks							1-way ANOVA
	Uninfected	Mtb	MtbΔCpNT	Mtb+MCC	MtbΔCpNT+MCC			Tukey's multiple comparisons test	Mean Diff.	95.00% CI of diff.	Adjusted P Value
	6.61726	37.1512	50.3608	8.41014	14.026			Uninfected vs. Mtb	-30.96	-39.97 to -21.94	<0.0001
	7.23009	40.7367	41.8064	7.23764	12.3331			Mtb vs. MtbΔCpNT	-5.833	-14.85 to 3.187	0.4087
	5.86748	34.6939	37.9121	7.98561	10.4749			Mtb+MCC vs. MtbΔCpNT+MCC	-4.4	-13.42 to 4.619	0.7341

[truncated: 35 more sheets: Fig 3c, Fig 3e, Fig 4b, Fig 4c, Fig 5c, Fig 5e, Fig 5f, Fig 6b, Fig 6e, Fig 6g, Fig 6g - cumulative, Fig 7b, Fig 7c, Fig 7d, Fig 7e, Fig 7f, Fig 8c, Fig 8d, Fig S1b, Fig S1c …]
